# Supplementary material for: Maternal obesity-induced endoplasmic reticulum stress causes metabolic alterations and abnormal hypothalamic development in the offspring
Source: PLoS Biol. 2020 Mar 12;18(3):e3000296. doi: 10.1371/journal.pbio.3000296 (PMC7067374; doi:10.1371/journal.pbio.3000296)
Supplement: S1 Data — Each tab includes data for the noted panels in Figs 1–5 and S1–S4 Figs. (XLSX) [file pbio.3000296.s005.xlsx]

## Sheet: Fig1
		CHOW					HFHS
1A	W0	17.2	18.6	17.67	18.84	18.53	17.1	18.23	18.12	18.55	17.04
	W1	17.45	19.01	17.86	18.88	19.1	17.59	18.5	19.25	20.1	17.54
	W2	17.8	19.4	17.8	18.9	19.26	17.98	18.72	20.3	21.3	17.8
	W3	18.5	19.62	18.4	18.5	19.79	19.52	20.74	20.5	23.13	21.2
	W4	19.7	20.35	18.95	20.27	19.5	21.85	21.7	21.69	24.4	22
	W5	19.9	20.1	21.7	20.4	20.5	22.96	22.29	22.3	26.6	23.6
	W6	20.5	20.7	20.7	20.82	21.7	24.74	24.8	24.02	28.7	24.87
	e7	20.88	20.9	20.98	21.62	22.1	25.32	25.55	25.34	29.1	25.21
	e14	25.85	23.4	24.6	24.6	26.24	28.21	31.9	30.17	27.7	29.01
	e20	26.1	25	26.3	26.15	27.66	32.01	33.78	32.3	35.98	32
1B			CHOW			HFHS
		Fat	11.6385	15.425	13.52	34.28	29.5547	30.25
		Lean	71.814	71.3	71.325	57.76	64.0922	62.24
1C	Time (Mins)	CHOW				HFHS
	0	75	76	80	65	55	100	70	96	100
	15	350	252	250	200	359	287	394	320	325
	30	367	322	212	278	441	398	410	362	360
	45	227	272	186	235	265	358	351	308	307
	60	220	270	205	183	228	226	280	276	276
	90	105	123	186	130	130	143	122	164	164
	120	112	100	193	111	93	150	130	128	125
	150	81	89	118	100	82	153	110	102	100
1D	Age (weeks)	CHOW									HFHS							HFHS-TUDCA
	1	2.6	3.75	2.65	2.9	3.75	2.4	3.55	2.51	2.84	2.76	3.11	2.94	4	3.5	3.15	3.02	3.3	3.25	3.35	2.42	2.7	3.73	3.45	3.2	4.25	4.09
	2	6.8	6.75	6.2	6.07	6.8	6.4	6.54	6.01	6.01	5	4.68	4.9	7.99	7.18	6.25	7.57	5	5.7	5.72	3.97	5.2	6.2	6.74	5.38	6.1	6.09
	3	9.35	8.21	7.94	8.81	9.45	9.06	9.82	9.2	8.9	10.5	11	11.8	12	11	12.43	11.72	7.92	8.1	7.95	7.97	6.5	7.35	8.86	9.16	9.93	8.12
	4	15	13	12.69	14.51	15	14.4	14.38	17	17	16.8	17	17.5	17.6	17.1	18.38	16.58	13.5	16.4	13.26	13.2	13.7	15.7	13	14.3	15.4	13.7
	5	18.15	19.05	18.79	20.34	20.08	19.7	18	21	20	20.1	20.3	21.1	20.7	20.6	21	19.3	17.5	19.48	17.3	17.4	16.4	18.32	18.7	18.9	17.1	16.7
	6	20.8	19.66	19.66	21.27	21	21.45	20.8	23.5	24	23.06	24	24.25	24	23	24.5	23.7	19.3	20.5	19.6	19.5	18.4	19.9	20.6	20.4	18.2	18.3
	7	21	21	20.9	22	21.8	22	21	24.5	25.6	24.6	25.4	25.6	26.34	24.8	25	24	21.2	22.7	20.87	20.73	20.7	21.4	22.7	21.8	19.8	19.7
	8	22.5	24	23.5	24.4	23	24.6	22	24.4	27	25.02	26.8	26.3	27	26	25.6	26.4	22.59	22.87	22.19	21.06	21.4	22.1	21.3	22.6	20.1	20.8
	9	23	23.5	24.3	24	24.2	25	22.6	27	28	26	27.5	27.6	27	27.6	28	27.6	22.95	23	22.8	22.5	23.5	23.4	22.8	22.8	21	21.12
	10	23.12	24	24.8	24.8	24.6	25.8	22.9	28	29	27.8	28	27.9	27.3	28	27.5	28.4	23.1	24.72	23.2	23.89	25.1	24.2	23.85	24.2	22.05	22.87
1E
	CHOW fat	HFHS fat	HFHS+TUDCA fat	CHOW Lean	HFHS Lean	HFHS+TUDCA Lean
	2.15	3.06	2.68	19.79	22.73	18.61
	2.02	2.78	2.51	21.14	22.4	19.81
	2.31	2.65	2.77	19.19	22.64	20.18
	2.38	3.11	2.57	21.53	24.38	18.79
	1.91	3.14	2.94	20.13	24.15	19.23
	2.43		2.7	20.47		18.6
	2.19		2.97	20.92		20.17
			2.58			18.1
1F		CHOW	HFHS	HFHS-TUDCA
		1455.67	1686.83	1202.17
		1054.82	1455.55	1143.59
		1486.84	2442	1367.78
		902.611	1626.56	1189.3
		1047.52
1G		CHOW	HFHS	HFHS+TUDCA
		16.6	18.16	14.92
		15.41	14.39	12.77
		13.98	18.18	14.97
		16.12	15.82	13.44
		13.84	17.3	16.48
		13.48		14.07
		13.88		13.65
				13.14
1H			CHOW			HFHS			HFHS+TUDCA
		Light	3704.31	3899.12	3886.88	3362.38	3593.6	3680.69	3635.55	3914.64	3806.49
		Dark	4420.08	4267.85	4181.94	4086.71	3974.33	3958.47	4288.96	4221.9	4234
1I		CHOW	HFHS	HFHS+TUDCA
		474	440	462.427
		483	475	482.537
		503	437	444.297
		477	442	485.513
		462	439	516.42
		453		493.224
		487		472.769
				503.479
1J			CHOW								HFHS								HFHS+TUDCA
		light	0.997	0.982	1.01	0.985	0.975	0.975	0.947		1.019	0.973	0.79	0.905	0.904	0.994			1.003	0.993	0.986	0.975	1.013	1.009	0.987	1.021
			0.966	0.904	0.982	0.973	0.978	0.982	0.917		1.019	0.962	0.757	0.826	0.858	0.983			0.959	0.961	0.973	0.915	1.003	1.013	0.975	1.012
			0.935	0.855	0.95	0.902	0.978	0.98	0.89		1.018	0.927	0.794	0.799	0.811	0.972			0.94	0.903	0.949	0.941	1.007	1.021	0.978	1.009
			0.868	0.823	0.921	0.883	0.963	0.965	0.878		1.004	0.94	0.766	0.792	0.798	0.976			0.94	0.869	0.905	0.919	0.977	0.996	0.917	0.974
			0.874	0.878	0.851	0.864	0.915	0.928	0.854		0.979	0.919	0.904	0.894	0.819	0.942			0.921	0.82	0.949	0.909	0.983	1.012	0.923	0.986
			0.89	0.925	0.861	0.898	0.899	0.93	0.843		0.99	0.93	0.938	0.934	0.891	0.955			0.934	0.944	0.974	0.919	1.013	1.012	0.951	1.008
			0.914	0.908	0.871	0.896	0.872	0.941	0.887		0.982	0.941	0.983	0.962	0.922	0.964			0.928	0.986	0.985	0.953	1.006	1.019	0.935	1.022
			0.919	0.861	0.932	0.932	0.862	0.939	0.905		0.977	0.919	1	0.979	0.897	0.976			0.871	0.939	0.986	0.974	0.989	1.017	0.964	1.03
			0.901	0.961	0.966	0.902	0.867	0.948	0.897		0.959	0.909	0.993	0.998	0.933	0.975			0.937	0.919	0.985	0.969	0.987	1.017	0.945	1.021
			0.86	1	0.998	0.988	0.852	0.958	0.906		0.974	0.902	1	1.015	0.939	0.986			0.881	0.945	0.972	0.948	0.993	1.018	0.984	1.018
			0.912	0.974	0.956	0.998	0.851	0.961	0.873		0.984	0.886	1.011	1.006	0.949	0.996			0.897	0.981	0.927	0.986	1.01	1.021	0.984	1.025
			0.932	0.957	0.926	0.977	0.874	0.968	0.913		0.959	0.863	1.001	1.01	0.938	0.998			0.88	0.975	0.895	0.979	0.949	1.017	0.93	1.04
		dark	1	0.918	0.9	0.969	0.869	0.958	0.893		1.002	0.908	1.001	1.006	0.944	0.999			0.901	0.958	0.946	1.011	1.001	1.022	0.923	1.047
			1.027	0.929	0.905	0.929	0.913	0.948	0.907		1.001	0.905	1.012	1.007	0.976	0.995			0.99	0.938	0.985	1.007	1.025	1.022	0.985	1.039
			1.011	0.984	0.942	0.962	0.962	0.976	0.962		1.015	0.956	1.003	1.009	0.972	1.005			0.987	0.977	1.001	1.015	1.028	1.034	1.019	1.029
			1.007	0.997	1.006	0.991	0.973	0.983	0.955		1.012	0.896	0.993	0.996	0.959	0.999			0.998	0.999	1.013	1.023	1.029	1.04	1.019	1.031
			1.009	0.994	1.007	1.002	0.993	0.987	0.958		1.028	0.897	0.991	0.995	0.977	0.996			1.023	1.008	1.015	1.015	1.031	1.042	1.026	1.046
			1.019	1.005	1.012	1.001	0.997	0.985	0.97		1.037	0.951	0.954	1.005	0.974	0.991			1.024	1.023	1.016	1.022	1.021	1.046	1.022	1.049
			1.02	0.996	1.026	0.995	0.987	0.973	0.973		1.031	0.952	0.944	1.008	0.967	0.988			1.032	1.02	1.009	1.009	0.992	1.057	1.018	1.054
			1.015	0.996	1.021	0.983	0.988	0.939	0.99		1.045	0.97	0.877	1.009	0.962	0.963			1.031	1.017	1.013	1.004	1.005	1.05	1.024	1.048
			0.994	0.996	1.015	0.971	0.979	0.914	0.969		1.023	0.971	0.839	1.006	0.94	0.957			1.028	0.987	1.001	0.987	0.98	1.057	1.018	1.046
			0.97	0.984	1.024	0.965	0.977	0.902	0.935		1.029	0.914	0.947	0.993	0.901	0.929			1.04	0.973	0.995	0.984	0.976	1.054	0.986	1.054
			0.982	1.003	1.011	0.981	0.988	0.874	0.955		1.034	0.963	0.986	0.991	0.931	0.93			1.042	0.98	1	0.982	1.002	1.049	0.999	1.04
		light	0.96	0.989	1.009	0.987	0.992	0.899	0.975		1.025	0.962	1.001	0.98	0.948	0.973			1.032	0.989	1.003	1.001	1.007	1.048	1.001	1.041
			0.977	0.981	1.007	0.979	0.996	0.906	0.953		0.996	0.939	1.011	0.951	0.954	0.981			0.993	0.977	0.991	0.985	0.934	1.018	0.943	1.006
			0.952	0.954	0.995	0.953	0.982	0.84	0.907		0.977	0.88	0.998	0.927	0.94	0.977			0.945	0.9	0.927	0.911	0.862	0.94	0.872	0.98
			0.899	0.927	0.95	0.875	0.927	0.83	0.899		0.922	0.912	0.995	0.883	0.898	0.926			0.879	0.855	0.886	0.883	0.857	0.895	0.843	0.915
			0.87	0.894	0.887	0.846	0.895	0.855	0.884		0.88	0.875	0.998	0.891	0.894	0.925			0.879	0.833	0.855	0.878	0.832	0.843	0.81	0.896
			0.834	0.837	0.814	0.82	0.873	0.913	0.819		0.823	0.874	0.972	0.862	0.85	0.886			0.898	0.842	0.82	0.85	0.837	0.883	0.865	0.903
			0.808	0.905	0.805	0.814	0.831	0.928	0.813		0.859	0.896	0.978	0.868	0.83	0.832			0.961	0.832	0.776	0.794	0.829	0.902	0.83	0.894
			0.855	0.923	0.804	0.901	0.839	0.955	0.892		0.872	0.863	0.976	0.826	0.897	0.824			1.005	0.87	0.819	0.874	0.901	0.902	0.897	0.913
			0.797	0.918	0.831	0.921	0.823	0.928	0.933		0.875	0.858	0.973	0.85	0.877	0.817			0.981	0.832	0.844	0.882	0.942	0.968	0.874	0.94
			0.854	0.874	0.821	0.877	0.846	0.891	0.882		0.828	0.833	0.933	0.84	0.89	0.86			0.956	0.854	0.82	0.866	0.991	0.99	0.839	0.917
			0.894	0.885	0.845	0.849	0.868	0.897	0.888		0.899	0.817	0.983	0.856	0.895	0.864			0.958	0.94	0.904	0.87	0.976	1.001	0.958	0.927
			0.921	0.867	0.881	0.901	0.912	0.852	0.892		0.902	0.896	1.004	0.885	0.913	0.873			0.934	0.883	0.847	0.935	0.979	0.966	0.974	0.958
		dark	0.94	0.924	0.915	0.9	0.99	0.891	0.901		0.929	0.911	0.998	0.889	0.925	0.894			0.948	0.885	0.909	0.94	0.964	0.991	0.91	0.933
			0.926	0.902	0.915	0.924	0.974	0.869	0.939		0.929	0.919	0.982	0.959	0.909	0.924			0.931	0.912	0.919	0.891	0.954	0.926	0.978	0.917
			0.943	0.928	0.939	0.942	0.952	0.854	0.943		0.94	0.929	0.965	0.959	0.95	0.975			0.961	0.965	0.955	0.947	1.011	0.939	0.993	1.001
			1.002	0.939	0.966	0.972	0.961	0.944	0.965		1.001	0.968	0.967	0.981	0.969	0.994			0.984	1.005	0.968	0.982	1.03	1.011	1.017	1.031
			1.01	0.987	0.996	0.986	0.973	0.973	0.987		1.014	0.982	0.975	0.994	0.982	0.989			0.974	1.012	0.994	0.997	1.033	1.041	1.015	1.023
			1.001	0.999	1.004	0.973	0.988	0.982	0.995		1.035	0.99	0.959	1.009	0.981	0.994			0.999	1.024	1.001	1.009	1.035	1.033	1.018	1.025
			1.01	1.008	1.014	0.977	0.973	0.972	0.98		1.019	0.996	0.919	1.003	1	0.987			1.026	1.018	1.013	0.984	1.03	1.026	1.012	0.965
			1.01	1.002	1.021	0.922	0.987	0.971	0.978		1.021	1.003	0.944	0.986	1.006	0.955			1.04	0.984	0.981	0.992	1.009	0.996	0.999	0.972
			1.007	0.989	0.986	0.9	0.989	0.994	0.938		1.009	1.009	0.931	0.967	0.992	0.892			1.02	0.955	0.965	0.948	0.945	1.011	0.962	0.909
			0.964	1.002	0.956	0.865	0.992	0.994	0.922		1.019	0.987	0.95	0.96	0.991	0.861			1.018	0.95	0.945	0.933	0.925	1	0.95	0.928
			0.955	1.009	0.96	0.881	0.969	0.986	0.898		1.009	0.981	0.956	0.933	0.985	0.877			1.025	0.933	0.936	0.959	0.916	0.97	0.979	0.977
		light	0.898	0.995	0.981	0.918	0.964	0.979	0.874		1.02	0.973	0.982	0.968	0.978	0.896			1.039	0.969	0.962	0.989	0.978	1.021	0.975	1.012
			0.913	0.987	0.99	0.904	0.962	0.97	0.929		1.003	0.985	0.968	0.963	0.981	0.951			1.039	0.992	0.939	0.944	1.005	0.997	0.96	0.942
			0.882	0.976	0.975	0.913	0.974	0.928	0.935		0.953	0.957	0.955	0.929	0.952	0.963			0.999	0.918	0.894	0.893	0.92	0.918	0.926	0.909
			0.838	0.92	0.912	0.812	0.981	0.819	0.899		0.881	0.858	0.876	0.864	0.886	0.924			0.899	0.824	0.89	0.911	0.888	0.917	0.887	0.85
			0.801	0.864	0.852	0.786	0.95	0.786	0.89		0.844	0.86	0.871	0.825	0.931	0.838			0.85	0.799	0.882	0.888	0.85	0.912	0.891	0.815
			0.782	0.876	0.824	0.794	0.897	0.778	0.859		0.886	0.831	0.859	0.79	0.911	0.875			0.838	0.774	0.907	0.835	0.798	0.894	0.869	0.818
			0.82	0.853	0.803	0.791	0.903	0.836	0.891		0.852	0.872	0.85	0.799	0.906	0.854			0.847	0.855	0.868	0.856	0.799	0.85	0.832	0.792
			0.794	0.858	0.807	0.776	0.921	0.849	0.914		0.861	0.833	0.873	0.779	0.919	0.887			0.83	0.856	0.886	0.906	0.845	0.884	0.796	0.828
			0.813	0.858	0.885	0.79	0.909	0.874	0.906		0.854	0.806	0.885	0.827	0.92	0.914			0.911	0.904	0.901	0.94	0.896	0.89	0.865	0.885
			0.822	0.878	0.833	0.795	0.872	0.869	0.919		0.873	0.801	0.8	0.8	0.921	0.936			0.949	0.937	0.936	0.901	0.864	0.875	0.856	0.83
			0.918	0.886	0.831	0.89	0.828	0.915	0.901		0.853	0.821	0.817	0.822	0.92	0.911			0.953	0.933	0.944	0.853	0.937	0.84	0.909	0.899
			0.958	0.863	0.836	0.911	0.829	0.949	0.906		0.849	0.832	0.823	0.85	0.89	0.881			1	0.925	0.997	0.881	0.959	0.938	0.931	0.896
		dark	0.98	0.936	0.834	0.909	0.831	0.931	0.874		0.93	0.856	0.877	0.882	0.903	0.902			0.993	0.893	0.995	0.955	0.925	0.95	0.932	0.92
			0.965	0.936	0.865	0.945	0.871	0.931	0.901		0.922	0.871	0.888	0.926	0.896	0.889			0.946	0.937	0.993	0.94	0.951	0.897	0.878	0.954
			0.943	0.905	0.926	0.95	0.879	0.942	0.906		0.915	0.881	0.935	0.945	0.928	0.935			0.959	0.992	0.998	0.928	0.953	0.868	0.941	0.928
			0.966	0.941	0.953	0.963	0.924	0.953	0.938		1	0.884	0.98	0.953	0.954	0.968			0.985	1.006	1.017	0.969	1.02	0.965	0.965	0.954
			0.991	0.967	0.973	0.973	0.969	0.987	0.952		1	0.937	0.982	0.984	0.992	0.985			0.947	1.026	1.018	1.015	1.022	1.009	0.996	1.021
			1.002	0.987	1.003	0.99	0.991	0.999	0.974		0.999	0.973	0.992	0.995	0.996	0.993			0.956	1.022	1.03	1.014	1.032	1.025	1.017	1.028
			0.998	0.988	1.013	0.997	0.999	1.018	0.994		1.016	0.982	0.992	1.002	1.003	1.009			0.959	1.024	1.026	1.008	1.028	1.023	1.015	0.996
			1.006	1.007	1.027	0.989	1.023	1.006	0.989		1.026	0.992	1.002	0.998	0.995	0.996			0.989	0.978	1.019	1.009	0.999	0.999	1.005	0.937
			1.009	1.001	1.032	0.983	1.026	1.011	0.977		1.018	0.995	0.987	0.992	1.001	0.976			1.003	0.975	1.017	0.993	1.006	1.019	1	0.914
			1.007	0.969	1.023	0.983	1.011	1.009	0.972		1.02	1.002	0.968	0.897	0.976	0.927			1.02	0.982	0.985	0.993	0.991	0.916	0.972	0.845
			1.008	0.994	1.021	0.974	0.987	0.953	0.949		1.019	1.011	0.96	0.881	0.963	0.87			1.031	0.98	0.99	0.929	0.913	0.884	0.951	0.841
		light	1.002	1.002	1.014	0.964	0.973	0.911	0.908		1.022	1.005	0.941	0.896	0.949	0.85			1.042	0.986	0.99	0.919	0.917	0.9	0.939	0.887
			0.984	1.014	1.011	0.954	0.937	0.931	0.884		1.016	1.005	0.95	0.831	0.962	0.882			1.038	0.973	0.995	0.968	0.962	0.988	0.902	0.924
			0.969	1.008	1.009	0.965	0.976	0.948	0.925		1.022	0.992	0.937	0.886	0.978	0.944			1.006	0.984	0.979	0.972	0.955	0.98	0.931	0.963
1K	CHOW total	HFHS total	HFHS+TUDCA total	CHOW light	HFHS light	HFHS+TUDCA light	CHOW dark	HFHS dark	HFHS+TUDCA dark
	108935	145572	132476	34883	48253	27824	74052	97320	104652
	122297	135759	95316	34615	44877	28599	83409	90882	66717
	110807	124909	133768	31377	34029	38462	76887	85903	95306
	118957	143246	90938	42423	33329	28213	80490	77828	62724
	128776		75691	32973	40354	23022	82171	96700	52668
	102156		80257	32566		25090	85863		55167
	126210		93384	34918		26275	84580		67109
			130602			36894			93708
1L	Time(mins)	CHOW					HFHS					HFHS-TUDCA
GTT	0	94	94	57	85	82	89	85	50	68	79	70	71	76	87	68	60	67
	15	185	170	211	210	211	268	277	250	325	256	252	142	167	220	160	225	242
	30	230	218	255	220	245	282	289	283	255	278	170	140	210	175	220	210	220
	45	221	230	235	185	183	237	231	218	235	221	140	182	170	155	250	147	210
	60	209	203	225	161	165	209	210	209	211	210	118	130	150	137	155	115	180
	90	107	109	115	112	143	145	179	134	136	186	101	90	115	95	120	100	122
	120	70	95	85	75	86	110	79	75	72	113	75	85	82	91	93	81	95
	150	72	85	86.5	70	80	105	75	70	79	98	73	78	73	101	99	82	100
1M	Time(mins)	CHOW					HFHS					HFHS-TUDCA
	0	140	100	109	103		150	130	180	137	108	144	164	133	151	148	145	157	145
	15	135	102	65	70		163	121	140	110	120	97	112	82	92	99	90	86	108
	30	72	65	50	72		110	75	110	70	110	74	72	54	82	76	84	83	71
	45	82	50	45	59		35	35	95	42	104	45	52	40	57	43	58	55	46
	60	45	38	42	55		55	40	60	33	94	40	41	44	51	43	45	52	42
	90	52	54	37	53		50	58	50	58	64	50	65	58	68	60	59	54	59
	120	58	65	68	70		53	70	78	58	75	71	72	72	77	69	65	70	61

## Sheet: Fig2
2A	P10 ARH
		CHOW				HFHS					HFHS-TUDCA
	Atf4	0.981239	0.952688	1.06973	0.984	1.7579	2.05278	2.23112	1.77831	2.13162	1.0584	0.889293	0.87438	0.82056	1.06539	1.33525
	Atf6	1.05399	0.915323	0.98745	1.03654	1.36049	1.44485	1.14382	1.235		1.10532	0.766198	0.641223	0.921008	1.1317
	Xbp1	1.02424	1.094	1.05224	1.20662	1.51223	1.80124	1.30046	1.78881		1.35002	1.97577	1.60998	1.5684
	Bip	1.01222	0.971959	1.01643	1.1232	1.34758	1.31082	1.27093	1.2654		0.778862	0.944146	0.936908	0.880075	1.08063
	Chop	0.96974	0.974629	0.8597	1.05805	1.12004	1.38422	1.21325	1.28201		0.725493	0.981778	0.828179	0.767454	0.858106	1.03392
2B	Agrp expressing cell	CHOW									HFHS							HFHS-TUDCA
	Atf4	1.26628	0.963123	1.06345	1.25616	0.649944	1.20179	0.599253			1.89382	2.36496	1.81208	1.81208	1.64025	2.01426		1.53048	0.913414	1.25432	0.644045	0.503038
	Bip	1.14923	0.638572	1.24693	0.846672	0.796016	1.54759	1.17542	0.853564	0.746017	1.64061	2.43076	2.26627	1.68602	3.4172	1.97118	2.3191	1.42146	1.55775	1.34055	1.02367
	Pomc expressing cell	CHOW									HFHS							HFHS-TUDCA
	Atf4	1.14203	0.704113	0.654462	1.54919	1.18879	0.788808	0.972602			1.46777	1.71463	1.83309	1.54027	2.86242	1.66102	1.39879	1.50078	1.0308	0.900028	0.647764	0.273363
	Bip	0.915544	0.822579	1.07122	1.73654	1.65836	0.600116	0.736303	1.02691	0.432425	1.32198	1.87107	1.15947	1.57534	1.57534	1.70582		1.18819	0.609938	0.661797	0.389529
2C	Xbp1 spliced form	CHOW	HFHS	HFHS-TUDCA
		1.29265	3.16138	4.17994
		1.41424	4.12045	4.75842
		0.473271	3.61778	2.56771
		2.05384	2.97267	1.31812
		0.632066	3.27898	1.39521
		0.890337	1.64673	1.91917
2D	Adult ARH	CHOW						HFHS				HFHS-TUDCA
	Atf4	0.853921	0.984847	1.06679	0.937583	1.12547	1.05631	1.45308	1.7205	1.49666	1.34921	1.18505	0.944295	0.976981	0.858206	0.926563
	Atf6	0.729494	1.01761	0.885269	0.923854	1.04355		1.35402	1.49479	1.66576	1.46213	1.28014	1.16829	1.01851	1.28672	1.19805
	Xbp1	0.860135	0.960933	0.824245	1.03231	1.03778	1.37015	1.12942	1.20284	1.81758	1.93574	1.12071	0.966625	0.935287	0.897012	0.778293
	Bip	0.818804	1.0195	1.04013	0.946493	1.14127	1.06621	1.22456	1.39479	1.36848	1.11057	1.35001	1.11241	1.033	1.00311	1.12017
	Chop	0.878796	1.01087	1.08087	0.896378	0.891545		1.65424	1.80353	2.15599	1.5	1.37549	0.967677	1.01495	0.888996	0.912369	1.33244
2E	P10 PVH	CHOW							HFHS						HFHS-TUDCA
	Atf4	1.08885	0.99346	0.816576	1.1321	0.953364	0.94124	0.943139	1.1321	1.81501	1.50632	1.58885			0.762138	0.833992	1.21466	0.785715	0.837035	0.820433
	Atf6	0.883893	0.992395	0.736205	1.55095	0.803391	1.24277	0.803391	1.14711	1.10865	1.51924	1.26127			1.05299	0.809009	0.997284	0.864954	0.661364	1.12106
	Xbp1	0.96091	0.955731	0.606136	1.05072	1.05995			0.978745	1.18204	0.954396	1.123	1.25115		0.736209	0.704767	0.657344	0.644138	0.541619
	Bip	1.41441	0.965597	0.64956	0.591026	0.966336			1.33134	1.15601	1.2503	0.706609	1.23392	0.835081	1.315	1.38272	0.722537	0.781716	1.46996
	Chop	0.921352	1.08573	0.795969	1.57132	0.817011	0.978282		1.39899	1.11135	1.10454	0.853862	1.06945	0.982235	0.334623	0.535752	1.35269	0.959849	0.856675	0.67893
2F	Adult PVH	CHOW				HFHS				HFHS-TUDCA
	Atf4	1.0816	0.914401	1.04503	0.967544	0.944991	0.667775	0.762599	1.08369	0.699355	0.860584	0.913914	0.900353	0.772473
	Atf6	1.0816	0.914401	1.04503	0.967544	0.944991	0.667775	0.762599	1.08369	0.699355	0.860584	0.913914	0.900353	0.772473
	Xbp1	0.87961	1.29314	0.87915	1.06494	0.742768	0.980207	0.465455	0.767312	0.715257	0.781556	0.923622	0.810568	0.774286
	Bip	1.30415	0.717079	1.15977	0.922008	0.774394	0.607748	0.805485	1.21012	0.884778	0.949204	0.985637	1.07825	1.10125
	Chop	0.86431	1.13565	0.907612	1.1225	0.643357	0.604507	0.650395	1.31907	0.678301	0.652934	0.781357	1.01111	0.725104
2G	P10 Pancreas	CHOW					HFHS				HFHS-TUDCA
	Atf4	0.875989	0.591835	0.897226	0.831729	0.76662	2.14502	2.29957	5.13338	4.24659	1.0684	1.05528	0.677669	0.50922	1.27078
	Atf6	1.11401	1.3844	1.20288	1.0538	0.923798	8.11211	7.83253	7.54782		1.59352	1.19586	0.894331	1.0178	1.72552
	Xbp1	0.854317	1.04231	0.915571	0.662405	1.03774	2.871	3.40485	1.34479		3.14776	1.56388	1.30747	3.72074
	Bip	1.0006	0.853	1.15215	1.01691	1.15636	1.67344	1.08101	1.3351	1.27113	0.855318	0.826482	0.552484	0.604477	1.10469
	Chop	1.41461	0.980623	1.5971	0.849107	0.951187	2.54539	2.19808	1.36185	1.07851	0.615623	0.319095	0.675384	0.678613
2H	Adult pancreas	CHOW					HFHS					HFHS-TUDCA
	Atf4	0.895478	1.54172	0.589658	1.1		2.45583	2.35371	2.14875	2.36013		1.10589	0.69636	0.907326	2.23323	0.544647
	Atf6	0.95675	0.985	0.8952	0.883142	1.13232	2.85748	2.00133	2.11165	2.04131		1.27339	1.07527	1.92379	1.01505	0.84382
	Xbp1	0.580803	0.854	1.34691	1.2783		6.46619	6.13881	4.80303	6.07059		4.68207	6.95569	3.7572	6.93973
	Bip	1.10242	1.09479	1.65202	0.985		1.2581	1.23156	1.36928	1.76043	1.24573	1.53012	1.50536	1.22019	1.03244	0.605147	0.996221
	Chop	0.499005	0.977552	1.126	1.05001		2.5178	3.79071	4.61058	4.05729		3.94532	1.69235	2.03494	1.78786	2.38336	1.63722
2I	P10 Liver	CHOW					HFHS				HFHS-TUDCA
	Atf4	0.857182	1.11202	1.16345	0.961294	0.938018	0.909216	0.676404	0.565061	1.07546	0.863891	1.34414	1.02025	1.14329
	Atf6	1.0201	1.13816	1.01643	0.993371	0.85303	0.864945	0.628361	0.696794	0.83852	1.0328	1.14275	1.02819	0.966014	0.994725
	Xbp1	1.07376	1.02668	0.857669	1.05764		0.927034	0.759087	0.837027	0.94869	0.651867	0.479033	0.73199	0.702119	0.545132
	Bip	1.14901	0.97187	1.1866	0.75468		0.809578	0.728184	0.963044	0.762756	0.67363	0.671092	0.515593	0.693585	0.587574
	Chop	0.811051	1.2577	1.23281	1.11616	0.712451	0.922194	0.953318	0.824799	1.02168	1.09446	1.27229	0.859628	0.908239
2J	Adult liver	CHOW				HFHS					HFHS-TUDCA
	Atf4	0.84204	1.04454	1.14919	0.989349	1.2448	0.981955	1.17558	1.08851		1.08399	0.924014	0.705747	0.794055	0.653758	1.15976
	Atf6	0.921826	1.12567	0.917751	1.05006	0.839101	0.978733	0.804648	0.896406		0.796745	0.622285	0.850615	0.713104	0.616134	0.669539
	Xbp1	1.01222	1.10751	0.955841	0.892029	1.80963	1.06973	1.49327	2.07615		0.86216	1.22961	0.990275	1.10546	1.33149
	Bip	0.950228	0.728881	0.908588	0.89982	0.798338	0.677833	0.604149	0.957439	0.713012	0.632149	0.610613	0.758334	0.804879	0.802435
	Chop	1.0557	0.99757	0.71552	0.89982	0.6902	0.609542	0.582677	0.624407	0.668165	0.563017	0.518024	0.606721	0.57833	0.620584
2K	P10 Fat	CHOW						HFHS						HFHS-TUDCA
	Atf4	1.04733	0.829461	0.931472	1.23581			1.61127	0.981869	0.882827	0.87742	0.914594	1.13407	0.893062	1.27195	1.50907	0.936729	1.24301
	Atf6	1.18836	1.22445	0.700858	1.03322	0.949055		1.10427	0.834501	0.598593	0.700847	0.864109	0.93099	1.18098	1.43853	1.23147	0.528775	0.763923
	Xbp1	1.16016	0.975811	1.1145	0.898717	0.881888		0.823646	0.888304	1.03393	0.912011	0.799516	0.896427	0.646474	1.23465	1.212	1.12754
	Bip	1.3566	1.2706	1.03662	0.569671	1.12947	0.869809	1.03312	0.88678	0.711594	0.741569	0.75695	0.701055	0.94292	1.41207	0.987328	1.0708
	Chop	1.38021	1.25514	0.948106	0.710858	1.01852	0.840915	0.943307	0.917657	0.621458	0.720139	0.734027	0.859488	0.923271	0.868473	1.1692	1.12895
2L	Adult Fat	CHOW					HFHS					HFHS-TUDCA
	Atf4	1.1819	0.956516	0.944101	0.723765		0.750749	1.19204	0.999608	1.15209	0.791039	0.652756	1.12008	0.831605	1.399	1.42319
	Atf6	1.10756	0.946476	0.995861	0.957914		1.00433	0.951155	1.02356	1.09498	0.887695	0.987774	0.9141	1.42974	1.16821
	Xbp1	0.922697	0.887275	1.34698	0.806909	1.12382	1.52483	1.61888	1.52106	1.08293	1.30927	0.905234	0.60648	0.919373	0.751072	1.09641	0.994398
	Bip	1.3322	0.671693	0.579508	1.08562		0.575819	0.745598	0.764247	0.718194	0.573016	0.674859	0.656061	1.11874	0.703327
	Chop	0.959419	1.08667	0.64802	1.23004		1.20608	1.69744	1.59652	1.31628		1.62984	1.77416	1.35337	1.17569	1.04143

## Sheet: Fig3
3A		Dams			E16.5 Fetus			P10				Adult
		CHOW MOM	HFHS MOM		CHOW E16.5	HFHS E16.5		CHOW	HFHS	HFHS-TUDCA		CHOW	HFHS	HFHS-TUDCA
		11.188	21.5713		0.787895	1.56031		4.24521	4.19933	2.06879		5.5383	4.55989	5.13386
		11.1739	30.7179		0.700618	1.59331		2.73533	5.37353	2.87894		3.44686	5.76159	7.02187
		10.2743	21.2047		0.886185	1.30763		2.9754	5.38158	1.48353		6.69174	5.04849	4.85787
		5.01751	26.5248		0.886185	1.31313		3.82026	7.91238	2.87894		5.61292	4.87699	5.95556
		12.2579	16.2035			1.14869		3.97878	8.69839	8.09292		3.56712	4.36599	7.278
			18.0442			0.962688		2.90245	10.4552	5.21898		6.52976	6.30327	6.32145
								4.44496	7.15091			3.70679	6.38501	5.36969
								5.05452					6.95081
3B	PSTAT3	ARH	CHOW	HFHS	HFHS-TUDCA
			122	85	103
			99.5	74.5	74
			105	67	92.3333
			105	81	118.667
			98	82	103.5
	PSTAT3	DMH	CHOW	HFHS	HFHS-TUDCA
			52	75	74
			67	85	50
			72	60	65
			65	62	82
			60	67	75

## Sheet: Fig4
4A		P14 POMC					P14 AgRP				P14 aMSH
		CHOW	HFHS	HFHS-TUDCA			CHOW	HFHS	HFHS-TUDCA		CHOW	HFHS	HFHS-TUDCA
		9.5186	2.40382	8.98686			25.6114	19.6656	19.2877		10.9424	14.6778	24.2962
		8.54125	5.74368	9.61088			19	22.2496	22.5045		16.3038	12.2608	21.7335
		6.21829	3.82326	8.5518			24.7062	19.6656	24.8248		25.6642	18.7647	15.9962
		7.08402	3.12013	7.60257			16.0928	17.3497	19.9908		35.2443	4.52639	23.379
		7.24568	3.6299	7.21585			17.2706	17.5606	25.5455		41.5285	9.62407	16.8311
				5.62502			22.3673		20.1974			11.294	22.9835
												10.6348	18.7208
												10.4151	16.3917
												13.7549
												12.2169
4B	Pcsk1	CHOW	HFHS	HFHS-TUDCA	Pcsk2	CHOW	HFHS	HFHS-TUDCA	Cpe	CHOW	HFHS	HFHS-TUDCA
		0.764726	1.0942	0.952592		0.905388	0.806336	1.47762		1.03527	0.921382	1.49297
		0.827571	0.953789	1.10068		0.737107	0.797344	1.38273		0.652452	1.04866	1.67027
		0.812631	1.04195	1.18732		0.849259	0.813781	1.64689		0.709318	0.919535	1.67667
		1.33463	1.0505	0.858561		1.62157	0.837355	1.04225		2.20012	0.68867	1.40572
		1.54098	1.21195	1.06568		1.53233	0.889119	1.58309		1.57792	1.04063	1.3546
		0.945449	1.08505	1.23816		0.71008	0.915924	0.978988		0.601211	1.40491	1.17316
	Prcp	CHOW	HFHS	HFHS-TUDCA	Pam	CHOW	HFHS	HFHS-TUDCA
		1.32232	1.28369	1.22732		1.1878	0.736259	1.54622
		0.665848	1.07487	1.38789		1.23821	0.73381	1.63349
		0.694113	0.973787	0.807598		0.976671	0.761077	1.34343
		1.4065	1.02775	0.999744		2.33011	0.552309	1.2329
		1.74124	1.0018	1.36104		1.01662	0.814172	1.24523
		0.668124	1.43375	1.00822		0.955778	0.70429	1.21013
4C		Adult POMC					Adult AgRP
		CHOW	HFHS	HFHS-TUDCA			CHOW	HFHS	HFHS-TUDCA
		18.2374	6.23147	11.8807			28.8041	12.0334	14.1658
		18.8966	8.59135	9.84233			35.7716	12.0389	11.9605
		9.37577	7.89701	8.97587			27.8204	19.5645	14.669
		7.86332	7.27518	9.84643			21.8167	18.5538	9.39555
		9.21537	8.76713	6.97086			24.0393	23.1046	15.4009
		16.7938	7.14554	6.70755			20.2457	19.2536	6.126
			8.28373	6.26224			20.1765	8.57963

## Sheet: Fig5
5A	Dams			P10				Adult
	CHOW	HFHS		CHOW	HFHS	HFHS-TUDCA		CHOW	HFHS	HFHS-TUDCA
	2.64477	23.8516		27.2263	39.9558	13.977		21.1807	29.9546	25.5961
	2.94996	25.566		25.2744	32.0423	19.4082		30.4008	49.0595	14.5339
	3.12	25.8206		28.4356	35.7126	28.2128		17.9048	29.7931	13.5084
	3.095	24.1685		23.3544	32.2863	21.9647		31.1795	32.5658	38.1207
				29.9737	38.0888	23.9696		30.4388	45.793	36.0507
				26.2822	27.937	14.03			32.9551	22.8329
				33.7289		18.1883				12.8817
5B		Vehicle					PA+LA+MA				OA
	Atf4	0.920556	1.0863	0.992566	1.17127	0.948064	3.76869	3.95957	3.52548	3.64576	1.36031	1.3633	0.721079	1.23549
	Atf6	0.889111	1.12472	0.904567	1.14427	0.932484	3.33793	3.50609	3.35842	3.21455	1.49115	1.5	1.52538	1.47529
	Xbp1	0.932067	0.950049	0.799457	1.25085	1.11219	4.06615	4.27099	4.12548	4.26588	1.89115	1.92331	1.78562	1.84562
	Bip	0.939348	0.859955	0.896332	0.874214		6.64343	6.58412	6.60524	6.50125	0.653059	0.67759	1.06858	1.01673
	Chop	1.05209	1.10173	0.979559	0.941614		6.90307	7.00264	6.86317	6.78562	0.611397	0.67372	1.00145	0.992737
5C	Vehicle	PA+LA+MA
	12.0333	115.279
	12.0155	132.33
	61.1273	201.762
	62.1637	270.759
	106.612	234.868
	72.0666
	69.4846
5D	Control	PA+LA+MA	PA+LA+MA+TUDCA
	532971	48340.1	187559
	488674	40781.4	171036
	534026	100899	103360
	497639	103887	474084
	513811
	302169	17754	96680.1
	367033	2460.95	44472.9
	365627	8789.1	67148.7
	405529	91582.4	344357
	289162
	276505	2988.3
	202852	21797	32168.1
	265607	32695.5	26367.3
	273341	65742.5	126915
	284415
	231681	2460.95	2460.95
	172266	1933.6	30058.7
	201095	7382.85	20039.2
	131309	56426	150469
	155040	23554.8
	219552	2988.3	2109.39
	105821	1230.47	14765.7
	135528	3515.64	19160.2
	76816.8	1230.47	153282
	22148.5	42539.2
			2812.51
	38144.7	1933.6	2285.17
	26015.7	8789.1	19160.2
	51152.6	2812.51	108458
	51679.9	2285.17
	34277.5

## Sheet: S1_Fig
S1	Weeks	CHOW					HFHS
	1	4.04	4.47	4.43	5.18	3.81	4.04	4.47	4.43	5.18	3.81
	2	5.55	6.63	6.35	7.54	5.51	5.55	6.63	6.35	7.54	5.51
	3	6.65	7.92	7.06	8.19	8.21	6.65	7.92	7.06	8.19	8.21
	4	11.67	13.26	11.58	12.75	12.73	11.67	13.26	11.58	12.75	12.73
	5	15.15	15.32	15.2	16.5	15.34	15.15	15.32	15.2	16.5	15.34
	6	16.97	16.39	17.28	18.04	17.02	16.97	16.39	17.28	18.04	17.02
	7	17.8	17.56	17.92	18.92	18.02	17.8	17.56	17.92	18.92	18.02
	8	18.01	18.78	18.24	19.41	18.47	18.01	18.78	18.24	19.41	18.47
	9	17.79	19.48	19.12	20.14	19.26	17.79	19.48	19.12	20.14	19.26

## Sheet: S2_Fig
S1	Pomc mRNA expressing cells
	CHOW	HFHS
	65	57
	57	68
	59	56
	60	48
	55	46
	70	51
		65
		75
	Agrp mRNA expressing cells
	CHOW	HFHS
	52	58
	64	55
	55	62
	65	61
	55	63
	73	55
	65	56
	67	65
	60	61

## Sheet: S3_Fig
S2	Adult POMC
DMH	CHOW	HFHS	HFHS-TUDCA
	188.848	91.0038	154.475
	168.393	82.8088	110.181
	125.324	103.614	133.442
	140.632	115.729	82.4467
	114.299	119.44	113.876
	116.773		98.969
	Adult AgRP
	CHOW	HFHS	HFHS-TUDCA
	143.854	51.461	58.948
	73.1204	44.4948	49.7805
	92.3014	77.8934	62.6407
	90.6315	58.8259	48.2241
	134.614	41.028	73.3402
	94.0007		57.5686
			108.405

## Sheet: S4_Fig
S3
S4A	Atf4	Vehicle	PA	LA	OA	MA	PA+LA	PA+OA	OA+LA	MA+PA	MA+LA	OA+LA+PA	PA+LA+MA	MA+OA	PA+OA+MA	PA+LA+MA+OA
		0.920556	2.40419	1.90772	1.36031	2.47658	3.89004	1.47797	5.34323	3.14708	1.946	5.16451	3.76869	0.794909	1.24894	2.20216
		1.0863	2.59225	2.04465	1.3633	2.42561	4.19433	0.992657	5.90003	3.30647	2.04456	5.86102	3.95957	0.736512	1.15719	2.3958
		0.992566	2.654	2.10739	1.254	1.26596	3.88955	1.2425	5.48543	3.01426	1.31004	5.25466	3.65215	0.985125	1.14258	2.25745
		1.17127	2.456	2.04561	0.721079	1.53586	4.01255	1.01548	5.89442	3.01426	1.52155	5.42459	3.87551	0.842446
		0.948064
S4B	Atf6	Vehicle	PA	LA	OA	MA	PA+LA	PA+OA	OA+LA	MA+PA	MA+LA	OA+LA+PA	PA+LA+MA	MA+OA	PA+OA+MA	PA+LA+MA+OA
		0.889111	2.55861	1.68023	1.49115	1.93438	3.17426	1.40156	3.18473	2.86415	1.48241	3.25402	3.33793	0.803444	1.19598	2.15603
		1.12472	2.60309	1.80083	1.5	2.07322	3.22944	1.49	2.5	3.00844	1.5571	3.02547	3.50609	0.744461	1.10818	2.58293
		0.904567	2.51245	1.69521	1.51249	2.04555	3.17775	1.41258	1.92982	2.98512	1.50145	2.66305	3.34512	0.895215	1.02548	2.22515
		1.14427	2.54126	1.78523	1.48512	1.95216	3.20125	1.45211	2.15455	2.88851	1.49965	2.78523	3.45785	0.775124	1.15755	2.35755
		0.932484
S4C	Xbp1	Vehicle	PA	LA	OA	MA	PA+LA	PA+OA	OA+LA	MA+PA	MA+LA	OA+LA+PA	PA+LA+MA	MA+OA	PA+OA+MA	PA+LA+MA+OA
		0.932067	2.83788	1.43558	1.89115	3.93264	3.00039	1.57468	2.72355	3.30976	1.93621	3.37209	4.06615	0.748344	1.02867	1.50173
		0.950049	2.43412	1.53862	1.92331	4.24421	2.57351	1.621	2.2	3.4765	2.03376	2.54475	4.27099	0.775234	1.12559	1.53517
		0.799457	2.47512	1.44521	1.90523	3.99851	2.77127	1.55215	1.285	3.33515	1.99852	1.65806	4.01224	0.693406	0.953157	1.62355
		1.15085	2.78512	1.50755	1.88254	4.02146	2.98124	1.58254	1.55784	3.12459	1.99255	2.60123	4.12359	0.705652	0.998521	1.55125
		1.11219
S4D	Bip	Vehicle	PA	LA	OA	MA	PA+LA	PA+OA	OA+LA	MA+PA	MA+LA	OA+LA+PA	PA+LA+MA	MA+OA	PA+OA+MA	PA+LA+MA+OA
		0.939348	4.45483	0.514568	0.778512	3.93264	4.49866	0.654164	1.82265	5.31008	2.01782	2.00298	6.64343	1.14596	1.59349	3.25797
		0.859955	3.88472	0.547879	0.653059	4.24421	4.58254	0.639306	2.02115	5.26267	1.9998	2.01479	6.58412	1.01274	1.52148	3.01254
		0.818825	4.00126	0.633907	0.67759	4.09944	4.02146	0.877456	2.14294	5.17168	1.68939	1.91283	6.67405	1.17689	1.6365	3.11426
		0.840751	3.99852	0.558775	1.06858	3.85123	4.55215	1.70758	1.30386	5.01248	1.88795	1.93541	6.55212	1.15479	1.61275	2.98122
S4E	Chop	Vehicle	PA	LA	OA	MA	PA+LA	PA+OA	OA+LA	MA+PA	MA+LA	OA+LA+PA	PA+LA+MA	MA+OA	PA+OA+MA	PA+LA+MA+OA
		1.05209	3.51729	0.611397	0.611397	3.93264	6.06972	0.745909	5.09079	8.13363	2.31751	5.0283	6.90307	0.952359	1.05726	1.93336
		1.10173	3.29912	0.67372	0.67372	4.24421	5.64773	0.884561	4.58855	8.01798	2.35094	5.01148	7.00264	0.898742	0.998512	2.1573
		0.979559	3.33355	1.13962	0.521478	3.80425	5.24454	0.998545	4.23125	7.89951	1.60098	5.24847	6.86317	0.979133	1.08699	2.35655
		0.941614	3.42258	1.1393	1.00145	4.01248	5.67746	1.29931	4.44751	7.98512	0.84649	5.17746	6.85125	1.00148	1.00125	1.98564
